# Supplementary material for: BRAF Inhibition and UVB Light Synergistically Promote Mus musculus Papillomavirus 1-Induced Skin Tumorigenesis
Source: Cancers (Basel). 2024 Sep 11;16(18):3133. doi: 10.3390/cancers16183133 (PMC11440113; doi:10.3390/cancers16183133)
Supplement: Supplementary file 1 [file cancers-16-03133-s001.zip]

Archive with 1 entries (1 files):
- cancers-3172833-supplementary.pdf
